# Supplementary material for: Confining He Atoms in Diverse Ice-Phases: Examining the Stability of He Hydrate Crystals through DFT Approaches
Source: Molecules. 2023 Dec 1;28(23):7893. doi: 10.3390/molecules28237893 (PMC10708247; doi:10.3390/molecules28237893)
Supplement: Supplementary file 1 [file molecules-28-07893-s001.zip]

Archive with 1 entries (1 files):
- molecules-2727065-supplementary.pdf
